# Supplementary material for: Kallikrein-Related Peptidase 12 (KLK12) in Breast Cancer as a Favorable Prognostic Marker
Source: Int J Mol Sci. 2023 May 8;24(9):8419. doi: 10.3390/ijms24098419 (PMC10179240; doi:10.3390/ijms24098419)
Supplement: Supplementary file 1 [file ijms-24-08419-s001.zip]

Archive with 4 entries (4 files):
- KLK12 Fig S1.pptx
- KLK12 Fig S2.pptx
- KLK12 Fig S3.pptx
- KLK12 Table S1.pdf
